# Supplementary material for: Physiological advantages of C4 grasses in the field: a comparative experiment demonstrating the importance of drought
Source: Glob Chang Biol. 2014 Mar 28;20(6):1992–2003. doi: 10.1111/gcb.12498 (PMC4237462; doi:10.1111/gcb.12498)
Supplement: Data S2 — Model for estimation of leaf-level transpiration (E). [file gcb0020-1992-SD2.txt]

Taylor et al. supportinginformation 1 
S2)Model forestimation of leaf-level transpiration (E)2 
ThePenman-Monteith equation was combined with an iterativeapproach to model theleaf 3 
energybalanceforahorizontal leaf suspended over alawn.  Themodel was parameterised 4 
usingmean values forclimatevariables (SupplementaryS3)and gs(SupplementaryS4)from 5 
each measurement period duringthe growingseason. Methods below follow Jones (1992)6 
unless noted.7 
Thesimplifyingassumption was madethat the leaves showed negligibleloss of heat to sinks 8 
otherthan theair, thus weusedthe followingmodified version ofthe Penman-Monteith 9 
equation (Penman, 1948; Monteith, 1965): 10 
   
          
  (
 
 
)
             
λE, latent heat flux (J m−2 s−1)11 
  
  
       
 (mmol m−2 s−1)           12 
λTairC, latent heat of vaporisation ≤ 2.513 MJ kg
−1 13 
                 
                  )) (Friend, 14 
1995)          15 
TairC, mean dailymaximum of air temperatureat 0.50 m duringmeasurement period (°C) 16 
continues overleaf...  17 ε, temperaturedependent slopeof thevapour pressure-temperaturerelationship (PaK−1)1 
   
(                )
             )
             
                (
         
          
)           
RNET, instantaneous net radiation (J m
−2 s−1): derived from a model of leaf energybalancefor 2 
ahorizontal leaf suspended over alawn 3 
         (      )        
      
            4 
Thetemperatures (K), ofthe lawn abovewhich the leaf was considered to be suspended, 5 
Tlawn, and oftheleaf, Tleaf, weredetermined byiteration.  Between each round ofsimulation 6 
Tlawn was set to match Tleaf.  Themodel was considered to haveconverged oncechangein 7 
Tleafbetween rounds of simulation was <0.1 °C. 8 
αs,leaf, leaf absorption coefficient forshortwaveradiation = 0.5 9 
ρs,lawn, reflection coefficient forlawn =0.23 10 
σ, Stefan-Boltzmann constant = 5.6703×10−8 J m−2 K−4 s−1 11 
Is, shortwaveirradiance(J m
−2 s−1)12 
             (Table 2.2 ofJones, 1992)         13 
PPFDmax, maximum dailyPPFD (μmol m
−2 s−1)14 
 15 
continues overleaf...  16 Ild, downward irradiancein thelongwaveassumingaclear sky 1 
            )
               2 
TairK, air temperature(K) 3 
                            4 
ρa, temperaturedependent densityof dryair ≤ 1.317 kgm
−3 5 
    
 
          )
             
P, air pressure(Pa) 6 
Rair, specific gas constant forair (J K
−1 kg−1)7 
   
 
  
              
R, gas constant = 8.3144 J K−1 mol−1 8 
Mair, molecularweight of air =28.964×10
−3 kgmol−1 9 
cp, specific heat capacityofwater=1011 J kg
−1 K−110 
 11 
continues overleaf...  12 gH, boundarylayer conductance(m s
−1)1 
         
      )
                2 
w0.5, mean windspeed at 0.5 m duringmeasurement period (m s
−1)3 
   
  
  
   
     )
 
 (Campbell &Norman,1998; chapter5)           4 
     [
 
  (
   
  
)
]               5 
w, mean windspeed at 2 m duringmeasurement period (m s−1)6 
d0, zero planedisplacement (m) 7 
                       8 
h, height of lawn surroundingplots =0.02 m 9 
zm, momentum roughness parameter (m) 10 
                   11 
 12 
continues overleaf...  13 d, averageleaf characteristicdimension (m): averageof maximum and minimum widths 1 
reported byGibbs Russell et al. (1990); whereaminimum was not reported it was assumed2 
to be0.5 mm.  3 
Species Leaf width (mm) 
Themeda triandra 4.5 
Heteropogon contortus 5.4 
Hypparhenia hirta 4.25 
Aristida diffiusa 1.25 
Aristida junciformis 1.75 
Aristida congests 0.75 
Panicum ecklonii 5.5 
Alloteropsis eckloniana 7.5 
Panicum aequinerve 6.5 
Pentaschistis curvifolia 2.25 
Merxmuellera disticha 2 
Karoochloa curva 1.25 
 4 
δe, vapour pressuredeficit (Pa) 5 
                        
ea, ambient vapourpressure(Pa) 6 
   
  
  
                   
RH, mean relative humidity(%) 7 
γ, temperatureand air-pressuredependent valueof thepsychrometricconstant (Pa K−1)8 
  
  
             )
               
 9 
continues overleaf...  10 gW, leaf conductanceto watervapour (m s
−1)1 
   
 
 
 
 
 
 
              
gs, mean stomatal conductanceduringmeasurement period (m s
−1), forunits conversion see2 
Appendix 3 of Jones (1992) 3 
 4 
References 5 
Campbell GS, Norman JM (1998) Introduction to environmental biophysics. Springer 6 
Science+Business Media, New York. 7 
FriendAD (1995) PGEN: An integrated model of leaf photosynthesis, transpiration, and 8 
conductance. Ecological Modelling, 77, 233-255. 9 
Gibbs Russell GE, Watson L, KoekmoerL, Smook L, Barker NP, Anderson HM, Dallwitz 10 
MJ (1990)Grasses of Southern Africa. Pretoria, National Botanical Gardens. 11 
Jones HG(1992)Plants and microclimate:a quantitativeapproach to environmental plant 12 
physiology. Cambridge, United Kingdom, CambridgeUniversityPress. 13 
Penman HL(1948)Natural evaporation from open water, baresoil and grass. Proceedings of 14 
the Royal Society A, 193,120-145. 15 
Monteith JL(1965)Evaporation and environment. Symposia of the Societyfor Experimental 16 
Biology, 19, 205-234. 17 
