# Supplementary material for: Physiological advantages of C4 grasses in the field: a comparative experiment demonstrating the importance of drought
Source: Glob Chang Biol. 2014 Mar 28;20(6):1992–2003. doi: 10.1111/gcb.12498 (PMC4237462; doi:10.1111/gcb.12498)
Supplement: Data S3 — Mean values for microclimate used in modelling of leaf-level transpiration (E). [file gcb0020-1992-SD3.txt]

Taylor et al. Supplementary materials 
S3)Mean values formicroclimateused in modelling of leaf-level transpiration (E)
Values aremeans, foreach samplingperiod, ofdailyvalues for each parameter.  
Windspeed was recorded at 2 m, PPFD was recorded at 1.5 m, relative humidityand temperature
wererecorded at 0.5 m 
Period Minimumwindspeed
(ms−1)
 
Maximumwindspeed
(ms−1) 
November 17th-28th 2008 0.58 5.52
December 12th-31st 2008 1.08 6.49
January18th-27th 2009 0.65 6.62
February16th-28th 2009 0.52 5.07
March 15th-31st 2009 1.03 5.99
April15th-26th 2009 0.83 5.63
 
Period Maximum
Relative 
Humidity
(%)
Minimum
Relative 
Humidity
(%)
Maximum
Temperature
(°C) 
Minimum
Temperature
(°C) 
November 17th-28th 2008 91.9 56.5 25.5 13.0
December 12th-31st 2008 88.2 55.0 28.0 13.9
January18th-27th 2009 89.4 47.6 30.4 14.0
February16th-28th 2009 91.6 65.7 26.9 14.8
March 15th-31st 2009 91.3 47.7 24.2 11.1
April15th-26th 2009 97.1 47.7 23.6 12.2
 
Period MaximumPPFD 
(μmol m−2 s−1) 
November 17th-28th 2008 1843
December 12th-31st 2008 1956
January18th-27th 2009 2006
February16th-28th 2009 1732
March 15th-31st 2009 1688
April15th-26th 2009 1357
 
