# Supplementary material for: Physiological advantages of C4 grasses in the field: a comparative experiment demonstrating the importance of drought
Source: Glob Chang Biol. 2014 Mar 28;20(6):1992–2003. doi: 10.1111/gcb.12498 (PMC4237462; doi:10.1111/gcb.12498)
Supplement: Data S4 — Tabulated values for physiological traits determined in the field, by species, month of measurement and treatment. [file gcb0020-1992-SD4.txt]

Taylor et al. supportinginformation 
S4)Tabulated values forphysiological traits determined in thefield, by species, month of 
measurement and treatment 
Themean values on thefollowingfour pages were calculated from raw data, usingR version 
3.0.1 (R CoreTeam, 2013).  Mean values based on ≤ 2 replicates wereeliminated from the 
dataset, as werespecies means that werenot paired across treatments in anygiven month. 
Species codes: 
Hc=Heteropogon contortus (C4, Andropogoneae) 
Hh =Hyparrhenia hirta (C4, Andropogoneae) 
Tt =Themeda triandra (C4, Andropogoneae) 
As =Alloteropsis semialata ss. eckloniana (C3, Paniceae) 
Pa=Panicum aequinerve (C3, Paniceae) 
Pe=Panicum ecklonii (C3, Paniceae) 
 
Ac=Aristida congesta ss. barbicollis (C4, Aristidoideae) 
Ad =Aristida diffusa ss. diffusa (C4, Aristidoideae)
Aj =Aristida junciformisss. junciformis (C4, Aristidoideae) 
 
Kc=Karoochloa curva (C3, Danthonioideae) 
Md =Merxmuellera disticha (C3, Danthonioideae) 
Pc=Pentaschistis curvifolia (C3, Danthonioideae)
 
Treatment codes: 
n = natural rainfall 
w= supplemental watering 
N =sample sizes 
Missingvalues areindicated byhyphens 
References 
R CoreTeam (2013)R: A languageand environment forstatistical computing. R Foundation for 
Statistical Computing, Vienna, Austria. Andropogoneae(C4)
Species1 Month Treatment2 
Net CO2 
assimilationrate 
(μmol CO2 m
−2 s−1) N 
Stomatal 
conductance 
(mol m−2 s−1) N 
Middayleaf
water 
potential 
(MPa) N 
Pre-dawn
leafwater 
potential 
(MPa) N 
Hc Nov-08 n 7.95 7 0.108 7 -1.70 7 -0.38 6 
Hc Dec-08 n 11.23 5 0.142 5 -1.60 4 -0.30 4 
Hc Jan-09 n 6.79 5 0.099 5 -2.44 5 -0.69 4 
Hc Feb-09 n 15.80 6 0.131 6 -1.57 6 -0.21 5 
Hc Mar-09 n 8.56 6 0.078 6 -1.88 6 -0.42 6 
Hc Apr-09 n 8.65 7 0.088 7 -2.06 7 -1.00 7 
Hc Nov-08 w 7.05 8 0.100 8 -1.89 8 -0.36 7 
Hc Dec-08 w 10.98 5 0.137 5 -1.68 4 -0.28 4 
Hc Jan-09 w 12.29 6 0.127 6 -1.58 6 -0.51 5 
Hc Feb-09 w 15.92 7 0.138 7 -1.39 7 -0.17 6 
Hc Mar-09 w 16.09 7 0.120 7 -1.57 7 -0.30 7 
Hc Apr-09 w 11.17 8 0.112 8 -1.73 8 -0.88 8 
Hh Nov-08 n 20.17 8 0.151 8 -1.19 6 -0.29 6 
Hh Dec-08 n 18.32 5 0.135 5 -1.23 4 -0.19 4 
Hh Jan-09 n 11.36 6 0.081 6 -1.98 6 -1.16 5 
Hh Feb-09 n 18.24 7 0.154 7 -1.24 7 -0.22 6 
Hh Mar-09 n 14.84 7 0.096 7 -1.67 7 -0.34 7 
Hh Apr-09 n 10.47 8 0.091 8 -2.48 8 -1.35 8 
Hh Nov-08 w 19.01 8 0.137 8 -1.26 6 -0.35 6 
Hh Dec-08 w 20.32 6 0.153 6 -1.21 4 -0.17 3 
Hh Jan-09 w 14.53 6 0.112 6 -1.48 6 -0.58 5 
Hh Feb-09 w 13.96 7 0.105 7 -1.20 7 -0.18 6 
Hh Mar-09 w 16.49 7 0.116 7 -1.43 7 -0.36 7 
Hh Apr-09 w 14.75 8 0.119 8 -1.76 8 -0.91 8 
Tt Nov-08 n - - - - - - - - 
Tt Dec-08 n - - - - - - - - 
Tt Jan-09 n 10.21 5 0.093 5 -1.85 4 -0.49 4 
Tt Feb-09 n 5.07 7 0.072 7 -2.90 7 -1.88 6 
Tt Mar-09 n 12.06 7 0.095 7 -1.67 7 -0.32 6 
Tt Apr-09 n 9.78 7 0.088 7 -2.21 7 -0.54 7 
Tt Nov-08 w 5.55 8 0.076 8 -2.42 8 -1.33 8 
Tt Dec-08 w 12.59 6 0.105 6 -1.92 3 -0.20 3 
Tt Jan-09 w 14.17 6 0.106 6 -2.05 6 -0.49 5 
Tt Feb-09 w 12.57 7 0.110 7 -1.67 7 -0.24 6 
Tt Mar-09 w 13.15 6 0.100 6 -2.05 6 -0.43 6 
Tt Apr-09 w 10.47 7 0.098 7 -1.96 7 -1.08 7 
Continued overleaf... 
  Paniceae(C3) 
Species1 Month Treatment2 
Net CO2 
assimilationrate 
(μmol CO2 m
−2 s−1) N 
Stomatal 
conductance 
(mol m−2 s−1) N 
Middayleaf
water 
potential 
(MPa) N 
Pre-dawn
leafwater 
potential 
(MPa) N 
As Nov-08 n 9.10 8 0.114 8 -1.58 8 -0.39 7 
As Dec-08 n 6.48 5 0.054 5 -1.53 4 -0.38 4 
As Jan-09 n 1.76 6 0.027 6 -2.35 6 -1.19 5 
As Feb-09 n 11.55 7 0.156 7 -1.54 7 -0.23 6 
As Mar-09 n 5.42 7 0.050 7 -1.71 7 -0.56 7 
As Apr-09 n 4.47 7 0.038 7 -2.07 7 -1.25 7 
As Nov-08 w 10.41 7 0.116 7 -1.49 7 -0.53 6 
As Dec-08 w 10.26 6 0.094 6 -1.33 4 -0.24 4 
As Jan-09 w 6.36 6 0.082 6 -1.70 6 -0.58 5 
As Feb-09 w 10.77 7 0.147 7 -1.37 7 -0.21 6 
As Mar-09 w 11.11 6 0.116 6 -1.55 6 -0.37 6 
As Apr-09 w 8.94 7 0.105 7 -1.66 7 -1.09 7 
Pa Nov-08 n 12.92 8 0.131 8 -1.40 3 -0.43 3 
Pa Dec-08 n 3.80 5 0.032 5 -1.43 4 -0.41 4 
Pa Jan-09 n -0.03 6 0.032 6 -3.20 5 -3.00 4 
Pa Feb-09 n 14.91 7 0.215 7 -1.61 7 -0.22 6 
Pa Mar-09 n 9.51 7 0.071 7 -2.09 7 -0.77 7 
Pa Apr-09 n 7.55 8 0.066 8 -2.55 8 -1.71 7 
Pa Nov-08 w 15.08 8 0.171 8 -1.35 2 -0.30 2 
Pa Dec-08 w 11.46 5 0.120 5 -1.64 4 -0.23 4 
Pa Jan-09 w 7.25 6 0.067 6 -1.95 6 -0.62 5 
Pa Feb-09 w 18.56 7 0.284 7 -1.47 7 -0.19 6 
Pa Mar-09 w 14.35 7 0.160 7 -1.77 7 -0.41 7 
Pa Apr-09 w 17.46 8 0.223 8 -2.20 8 -0.99 8 
Pe Nov-08 n 7.20 6 0.099 6 -1.85 3 -0.98 2 
Pe Dec-08 n - - - - - - - - 
Pe Jan-09 n - - - - - - - - 
Pe Feb-09 n 11.51 4 0.147 4 -1.78 4 -0.43 3 
Pe Mar-09 n 8.68 3 0.094 3 -1.60 2 -0.85 2 
Pe Apr-09 n 4.39 3 0.067 3 -2.28 2 -1.05 2 
Pe Nov-08 w 10.34 7 0.123 7 -1.78 3 -0.43 2 
Pe Dec-08 w - - - - - - - - 
Pe Jan-09 w - - - - - - - - 
Pe Feb-09 w 12.00 4 0.182 4 -1.63 3 -0.23 3 
Pe Mar-09 w 8.89 4 0.093 4 -1.73 3 -0.30 3 
Pe Apr-09 w 15.50 4 0.177 4 -2.43 3 -1.15 3 
Continued overleaf... 
 
  Aristida spp. (C4)
Species1 Month Treatment2 
Net CO2 
assimilationrate 
(μmol CO2 m
−2 s−1) N 
Stomatal 
conductance 
(mol m−2 s−1) N 
Middayleaf
water 
potential 
(MPa) N 
Pre-dawn
leafwater 
potential 
(MPa) N 
Ac Nov-08 n - - - - - - - - 
Ac Dec-08 n - - - - - - - - 
Ac Jan-09 n - - - - - - - - 
Ac Feb-09 n 13.11 3 0.135 3 -1.37 3 -0.33 3 
Ac Mar-09 n 13.88 4 0.114 4 -1.90 4 -0.34 4 
Ac Apr-09 n - - - - - - - - 
Ac Nov-08 w - - - - - - - - 
Ac Dec-08 w - - - - - - - - 
Ac Jan-09 w - - - - - - - - 
Ac Feb-09 w 16.66 6 0.145 6 -1.52 6 -0.30 5 
Ac Mar-09 w 16.97 6 0.169 6 -1.73 6 -0.49 6 
Ac Apr-09 w - - - - - - - - 
Ad Nov-08 n 14.87 5 0.172 5 -1.67 5 -0.45 5 
Ad Dec-08 n 19.58 3 0.148 3 -1.52 3 -0.28 3 
Ad Jan-09 n 4.91 6 0.196 6 -2.60 6 -1.70 5 
Ad Feb-09 n 21.93 6 0.207 6 -1.42 6 -0.30 5 
Ad Mar-09 n 21.33 6 0.150 6 -1.88 6 -0.43 6 
Ad Apr-09 n 8.82 7 0.158 7 -2.04 7 -0.93 7 
Ad Nov-08 w 13.53 6 0.194 6 -1.75 6 -0.80 5 
Ad Dec-08 w 15.25 6 0.187 6 -1.58 4 -0.31 4 
Ad Jan-09 w 13.50 6 0.170 6 -1.77 6 -0.68 5 
Ad Feb-09 w 13.69 7 0.214 7 -1.44 7 -0.28 6 
Ad Mar-09 w 17.45 7 0.165 7 -1.69 7 -0.42 7 
Ad Apr-09 w 14.58 8 0.194 8 -1.91 8 -0.80 8 
Aj Nov-08 n 3.99 8 0.136 8 -1.60 8 -0.31 7 
Aj Dec-08 n 10.56 5 0.075 5 -1.70 4 -0.16 4 
Aj Jan-09 n 1.91 6 0.072 6 -2.80 6 -1.52 5 
Aj Feb-09 n 5.14 6 0.167 6 -1.50 6 -0.24 5 
Aj Mar-09 n 9.20 7 0.233 7 -1.91 7 -0.33 7 
Aj Apr-09 n 5.46 8 0.245 8 -2.20 8 -1.15 8 
Aj Nov-08 w 7.82 8 0.131 8 -1.73 8 -0.29 7 
Aj Dec-08 w 11.24 6 0.097 6 -1.73 4 -0.18 4 
Aj Jan-09 w 4.17 6 0.136 6 -1.70 6 -0.45 5 
Aj Feb-09 w 7.63 6 0.153 6 -1.47 6 -0.17 5 
Aj Mar-09 w 10.08 7 0.141 7 -1.83 7 -0.39 7 
Aj Apr-09 w 11.63 8 0.178 8 -1.65 8 -0.76 8 
Continued overleaf... 
 
  Danthonioideae(C3)
Species1 Month Treatment2 
Net CO2 
assimilationrate 
(μmol CO2 m
−2 s−1) 
N 
Stomatal 
conductance 
(mol m−2 s−1) 
N 
Middayleaf
water 
potential 
(MPa)
N 
Pre-dawn
leafwater 
potential 
(MPa)
N 
Kc Nov-08 n 5.89 8 0.107 8 -1.89 4 -0.73 4 
Kc Dec-08 n 4.46 3 0.116 3 -1.75 2 -0.75 2 
Kc Jan-09 n 0.07 4 0.140 4 -3.00 4 -1.50 4 
Kc Feb-09 n 10.63 6 0.196 6 -1.62 6 -0.40 5 
Kc Mar-09 n 1.65 5 0.085 5 -2.24 5 -0.59 5 
Kc Apr-09 n 2.64 6 0.108 6 -2.73 6 -1.53 5 
Kc Nov-08 w 3.85 5 0.089 5 -2.03 5 -0.76 4 
Kc Dec-08 w 3.51 3 0.129 3 -2.70 3 -0.47 3 
Kc Jan-09 w 3.33 4 0.150 4 -2.23 4 -0.88 3 
Kc Feb-09 w 7.88 4 0.193 4 -1.75 4 -0.36 4 
Kc Mar-09 w 5.83 3 0.130 3 -2.33 3 -0.50 3 
Kc Apr-09 w 11.60 3 0.161 3 -2.37 3 -1.08 3 
Md Nov-08 n 6.94 7 0.138 7 -2.75 6 -0.48 6 
Md Dec-08 n 9.19 5 0.138 5 -3.00 4 -0.54 4 
Md Jan-09 n 1.78 6 0.055 6 -2.95 6 -1.73 4 
Md Feb-09 n 10.76 4 0.185 4 -2.08 4 -0.35 4 
Md Mar-09 n 3.71 7 0.087 7 -2.54 7 -0.57 7 
Md Apr-09 n 6.11 8 0.102 8 -2.70 8 -1.26 8 
Md Nov-08 w 10.08 8 0.136 8 -2.42 7 -0.70 7 
Md Dec-08 w 9.23 5 0.132 5 -2.28 4 -0.30 4 
Md Jan-09 w 5.73 6 0.137 6 -2.45 6 -0.77 5 
Md Feb-09 w 5.73 5 0.170 5 -1.90 5 -0.39 5 
Md Mar-09 w 7.15 7 0.117 7 -2.31 7 -0.66 7 
Md Apr-09 w 7.56 8 0.127 8 -2.51 8 -1.16 8 
Pc Nov-08 n 5.46 7 0.073 7 -2.13 6 -0.47 5 
Pc Dec-08 n 7.86 3 0.095 3 -1.75 3 -0.33 3 
Pc Jan-09 n - - - - - - - - 
Pc Feb-09 n 9.80 4 0.121 4 -2.05 4 -0.35 3 
Pc Mar-09 n 0.91 4 0.086 4 -2.58 4 -1.26 4 
Pc Apr-09 n 3.23 6 0.059 6 -2.38 6 -1.27 6 
Pc Nov-08 w 10.48 6 0.137 6 -2.23 6 -0.53 6 
Pc Dec-08 w 10.41 5 0.133 5 -2.04 4 -0.23 4 
Pc Jan-09 w - - - - - - - - 
Pc Feb-09 w 7.44 7 0.129 7 -1.96 7 -0.26 6 
Pc Mar-09 w 6.26 6 0.092 6 -2.27 6 -0.53 6 
Pc Apr-09 w 6.52 6 0.100 6 -2.14 5 -0.94 5 
 
 
