# Supplementary material for: Physiological advantages of C4 grasses in the field: a comparative experiment demonstrating the importance of drought
Source: Glob Chang Biol. 2014 Mar 28;20(6):1992–2003. doi: 10.1111/gcb.12498 (PMC4237462; doi:10.1111/gcb.12498)
Supplement: Data S5 — Plotted species means used for analysis. [file gcb0020-1992-SD5.txt]

1/19 
 
Taylor et al. supportinginformation 
S5)Plotted species means used foranalysis 
Themean values plotted byspecies, month and treatment on thefollowingfive pages were
calculated from raw data, usingR version 3.0.1 (R CoreTeam, 2013).  Mean values based on ≤ 2 
replicates wereeliminated from thedataset, as werespecies means that werenot paired across 
treatments in anygiven month.  Errorbars, wheregiven, areSEM; whereerrorbars aremissing
this is because values werecalculated from species means, which represent a single value rather
than measurements replicated across several plants.  
Species codes: 
Hc=Heteropogon contortus (C4, Andropogoneae) 
Hh =Hyparrhenia hirta (C4, Andropogoneae) 
Tt =Themeda triandra (C4, Andropogoneae) 
As =Alloteropsis semialata ss. eckloniana (C3, Paniceae) 
Pa=Panicum aequinerve (C3, Paniceae) 
Pe=Panicum ecklonii (C3, Paniceae) 
 
Ac=Aristida congesta ss. barbicollis (C4, Aristidoideae) 
Ad =Aristida diffusa ss. diffusa (C4, Aristidoideae)
Aj =Aristida junciformisss. junciformis (C4, Aristidoideae) 
 
Kc=Karoochloa curva (C3, Danthonioideae) 
Md =Merxmuellera disticha (C3, Danthonioideae) 
Pc=Pentaschistis curvifolia (C3, Danthonioideae)
 
References 
R CoreTeam (2013)R: A languageand environment forstatistical computing. R Foundation for 
Statistical Computing, Vienna, Austria. 2/19 
 3/19 
 4/19 
 5/19 
 6/19 
 
 
 
 
